# Supplementary material for: Isolation and characterization of patient-derived CNS metastasis-associated stromal cell lines
Source: Oncogene. 2019 Jan 30;38(21):4002–14. doi: 10.1038/s41388-019-0680-2 (PMC6756000; doi:10.1038/s41388-019-0680-2)
Supplement: Supplementary file 8 — Supplementary Table 1 [file 41388_2019_680_MOESM8_ESM.xlsx]

## Sheet: Suppl Table 1
Patient Demographics
Supplementary Table 1: Patient Demographics
Patient	Date of Diagnosis	Date of surgery	Diagnosis	Age at Dx	Sex	Race	Smoking Status	Date of death	Survival time after brain surgery (days)	Time to Brain Metastasis	Treatment Regimen	Specific Treatment for Primary Tumor	Specific Treatment for Brain Mets	Additional Mets	Notes
CM01	2013-09-07	2013-09-17	Brain metastasis of breast carcinoma	63	F	White	Never smoked	n/a	n/a	1 ½ years (breast cancer diagnosed on 2/22/12 and brain mets diagnosed on 9/7/13	Chemo 6/6/12 to 2/27/13 for Primary Tumor	CARBOplatin (PARAPLATIN) IVPB - 500mg, 570mg, 570mg and 566mg, DOCEtaxel (TAXOTERE) IVPB - 120mg & 75mg/m2 = 128mg, trastuzumab (HERCEPTIN) IVPB - 8mg/kg = 530mg and 6mg/kg = 397mg - Prior definitive breast cancer treatment including systemic therapy (with herceptin), surgery, and radiation therapy in 2012 and early 2013	Adjuvant stereotactic radiosurgery (SRS) to the left posterior frontal brain metastasis resection cavity (1500 cGy in 1 fraction), with completion on 10/30/2013 and Salvage whole brain radiation therapy (3750 cGy in 15 fractions), with completion on 4/23/2014	Spine Mets	IV (pM1), with recurrent and metastatic disease (now with asymptomatic localized but multifocal left dural metastases in the region of her prior surgery and radiosurgery) - ER (+), her-2/neu (+), and node (+) right breast cancer. Spine Mets diagnosed 11/6/14.
CM02	2013-03-07	2013-03-14	Spine metastasis of adenocarcinoma of the lung	70	M	White	Former smoker - 2 packs/day for 60 years	2013-04-05	22	3/7/2013 - both lung mass and spine metastasis identified on the imaging	Radiation from 3/26/13 - 4/4/13, rec. 2400cGy in 300cGy fractions to T4-T9 spine	Chemo was initially planned but due to patient's health staus it was decided chemo would not be beneficial to the patient. Radiation was used to treated instead - started on 3/26/13 was given 3000cGy in 300cGy fractions in the spine to T4-T9.	None	Bone Mets	Planned radiation does was 3000cGy in 300cGy in 10 fractions to T4-T9 spine, patient expired over course of treaatment. Bone Mets diagnosed 3/23/13.
CM03	2013-05-03	2013-05-16	Brain metastasis of adenocarcinoma of the lung	73	F	White	Current every day smoker - 1 pack/day for 60 years	5/4/2014	353	~1 year (lung cancer diagnosed on 3/16/2012 and brain mets diagnosed on 5/3/13)	Radiation therapy for primary and metastasized tumors: Radiation from 1/7/14 - 1/20/14, red 3000cGy in 300cGy in 10 fractions to the whole brain.	Received 4800 cGy in 4 fractions to each lung nodule with completion of radiation therapy in November of 2011.	Adjuvant right parieto-occipital region SRS 7/2013. Whole brain radiation therapy on 1/2014.		−
CM08	2014-02-10	2014-03-06	Brain metastasis of adenocarcinoma of the lung	70	M	White	Former smoker, 2 packs/day for 40 years	2014-06-01	87	Lung cancer diagnosed 1/26/2011 and mets to brain diagnosed 2/24/2011. Brains mets diagnosed again 2/10/2014.	Previous craniotomy for left frontal lobe lesion 8-23-12.	Stereotactic Radiosugery (SRS) on 3/9/2011. Carboplatin SP - 600mg once a month from 3/16/11 to 7/29/2011. Vinorelbine SP - 60mg twice a month from 3/16/2011 to 7/29/2011	Received radiosurgery treatment (3/9/11) to 2 asymptomatic brain metastases (28 mm left medial cerebellar and 10 mm left posterior frontal). The patient received 1800 cGy to the left medial cerebellar metastasis and 2200 cGy to the left posterior frontal metastasis.		Lung Cancer Stage IV (T2bN1M1).
CM04	2013-08-26	2013-08-28	Brain metastasis of small cell carcinoma of the lung	72	M	n/a	n/a	2013-10-03	36	<1 year	Treated w/ palliative radiation and chemo earlier in year of surgery		Rec. post-op RT	liver and bone mets
