# Supplementary material for: Isolation and characterization of patient-derived CNS metastasis-associated stromal cell lines
Source: Oncogene. 2019 Jan 30;38(21):4002–14. doi: 10.1038/s41388-019-0680-2 (PMC6756000; doi:10.1038/s41388-019-0680-2)
Supplement: Supplementary file 9 — Supplementary Table 2 [file 41388_2019_680_MOESM9_ESM.xlsx]

## Sheet: Sheet1
Supplementary Table 2: Pathology Report Findings
(X denotes not tested, + denotes positive for marker, - denotes negative for marker)
Clinical Marker	CM01	CM02	CM03	CM04	CM08
CK7	x	+	+	+	+
CK20	-	x	-	-	x
Napsin-A	x	x	+	+	-
TTF-1	x	x	+	x	+
p63	x	x	x	-	x
CAM 5.2	x	+	x	+	x
CK5/6	+	x	x	-	x
GATA-3	+	x	x	x	x
ER	+	x	x	x	x
PR	-	x	x	x	x
HER2	+	x	x	x	x
