# Supplementary material for: Isolation and characterization of patient-derived CNS metastasis-associated stromal cell lines
Source: Oncogene. 2019 Jan 30;38(21):4002–14. doi: 10.1038/s41388-019-0680-2 (PMC6756000; doi:10.1038/s41388-019-0680-2)
Supplement: Supplementary file 10 — Supplementary Table 3 [file 41388_2019_680_MOESM10_ESM.xlsx]

## Sheet: Sheet1
Supplementary Table 3: Antibodies Used for Immunofluorescence
Antibody	Manufacturer	Product #	Type	Dilution
CK7 (rabbit)	abcam	ab68459	mAb	1:250
CK20 (rabbit)	abcam	ab76126	mAb	1:250
Napsin-A (rabbit)	Sigma-Aldrich	N5539	pAb	1:250
TTF-1 (rabbit)	Cell Signaling	12373	mAb	1:250
p63-α (rabbit)	Cell Signaling	4892	pAb	1:250
Cam 5.2 (mouse)	BD	349205	mAb	1:250
CK5/6 (mouse)	abcam	ab17133	mAb	1:250
GFAP (mouse)	Cell Signaling	3670	mAb	1:250
GATA-3 (rabbit)	Cell Signaling	5852	mAb	1:250
ER (rabbit)	Cell Signaling	8644	mAb	1:250
PR (rabbit)	Cell Signaling	8757	mAb	1:250
HER2 (rabbit)	Cell Signaling	2165	mAb	1:250
Vimentin (rabbit)	Cell Signaling	5741	mAb	1:250
